# Supplementary material for: Exploring the Epidemiology of Melanocytic Tumors in Canine and Feline Populations: A Comprehensive Analysis of Diagnostic Records from a Single Pathology Institution in Italy
Source: Vet Sci. 2024 Sep 14;11(9):435. doi: 10.3390/vetsci11090435 (PMC11436034; doi:10.3390/vetsci11090435)
Supplement: Supplementary file 1 [file vetsci-11-00435-s001.zip]

Archive with 1 entries (1 files):
- vetsci-3138032-supplementary.xlsx
