# Supplementary material for: Exploring the Epidemiology of Melanocytic Tumors in Canine and Feline Populations: A Comprehensive Analysis of Diagnostic Records from a Single Pathology Institution in Italy
Source: Vet Sci. 2024 Sep 14;11(9):435. doi: 10.3390/vetsci11090435 (PMC11436034; doi:10.3390/vetsci11090435)
Supplement: Supplementary file 1 [file vetsci-11-00435-s001.zip › vetsci-3138032-supplementary.xlsx]

## Sheet: Dogs
CASE	AGE	BREED	SEX	DIAGNOSIS	LOCATION
1	11	Boxer	M	Melanocytic tumor	Skin
2	7	Mixed Breed	M	Melanocytic tumor	Skin
3		Mixed Breed	M	Melanocytic tumor	Skin
4	5	Yorkshire terrier	M	Melanocytic tumor	Skin
5	10	Affenpinscher	F	Melanocytoma	Skin
6	3	Great Dane	F	Melanocytoma	Skin
7	9	Alpenlaendische Dachsbracke	F	Melanocytoma	Skin
8	9	Miniature poodle	F	Melanocytoma	Skin
9	7	Miniature poodle	F	Melanocytoma	Eye
10	5	Dachshund	F	Melanocytoma	Skin
11	8	Dachshund	F	Melanocytoma	Skin
12	14	Dachshund	F	Melanocytoma	Skin
13	4	Dachshund	F	Melanocytoma	Eye
14	7	Dachshund	F	Melanocytoma	Skin
15	14	Dachshund	F	Melanocytoma	Skin
16	5	Bernese Mountain Dog	F	Melanocytoma	Skin
17	9	Bernese Mountain Dog	F	Melanocytoma	Eyelid
18	7	Boxer	F	Melanocytoma	Skin
19	9	Boxer	F	Melanocytoma	Skin
20	6	German Pointer	F	Melanocytoma	Skin
21	7	Brittany Spaniel	F	Melanocytoma	Skin
22	12	Brittany Spaniel	F	Melanocytoma	Skin
23	10	Cavalier King Charles Spaniel	F	Melanocytoma	Skin
24	14	Cocker Spaniel	F	Melanocytoma	Skin
25	14	Cocker Spaniel	F	Melanocytoma	Skin
26	14	Cocker Spaniel	F	Melanocytoma	Skin
27	7	Dobermann Pinscher	F	Melanocytoma	Skin
28	8	Dobermann Pinscher	F	Melanocytoma	Lip
29	7	Dogue de Bordeaux	F	Melanocytoma	Skin
30	6	Dogue de Bordeaux	F	Melanocytoma	Lip
31	9	Dogue de Bordeaux	F	Melanocytoma	Lip
32	8	Dogue de Bordeaux	F	Melanocytoma	Eyelid
33	6	Golden retriever	F	Melanocytoma	Skin
34	8	Golden retriever	F	Melanocytoma	Skin
35	10	Golden retriever	F	Melanocytoma	Skin
36	13	Golden retriever	F	Melanocytoma	Skin
37	2	Golden retriever	F	Melanocytoma	Eye
38	10	Labrador retriever	F	Melanocytoma	Skin
39	13	Spanish Mastiff	F	Melanocytoma	Eyelid
40	3	Mixed Breed	F	Melanocytoma	Skin
41	3	Mixed Breed	F	Melanocytoma	Skin
42	4	Mixed Breed	F	Melanocytoma	Skin
43	4	Mixed Breed	F	Melanocytoma	Skin
44	5	Mixed Breed	F	Melanocytoma	Skin
45	6	Mixed Breed	F	Melanocytoma	Skin
46	6	Mixed Breed	F	Melanocytoma	Skin
47	7	Mixed Breed	F	Melanocytoma	Skin
48	7	Mixed Breed	F	Melanocytoma	Skin
49	7	Mixed Breed	F	Melanocytoma	Skin
50	8	Mixed Breed	F	Melanocytoma	Skin
51	8	Mixed Breed	F	Melanocytoma	Skin
52	8	Mixed Breed	F	Melanocytoma	Skin
53	8	Mixed Breed	F	Melanocytoma	Skin
54	8	Mixed Breed	F	Melanocytoma	Skin
55	9	Mixed Breed	F	Melanocytoma	Skin
56	10	Mixed Breed	F	Melanocytoma	Skin
57	11	Mixed Breed	F	Melanocytoma	Skin
58	12	Mixed Breed	F	Melanocytoma	Skin
59	13	Mixed Breed	F	Melanocytoma	Skin
60	13	Mixed Breed	F	Melanocytoma	Skin
61	14	Mixed Breed	F	Melanocytoma	Skin
62		Mixed Breed	F	Melanocytoma	Skin
63		Mixed Breed	F	Melanocytoma	Skin
64		Mixed Breed	F	Melanocytoma	Skin
65		Mixed Breed	F	Melanocytoma	Skin
66	12	Mixed Breed	F	Melanocytoma	Lip
67	13	Mixed Breed	F	Melanocytoma	Eyelid
68		Mixed Breed	F	Melanocytoma	Eyelid
69	12	German Shepherd	F	Melanocytoma	Skin
70	4	German Shepherd	F	Melanocytoma	Eye
71	8	German Shepherd	F	Melanocytoma	Eye
72	4	Miniature Pinscher	F	Melanocytoma	Skin
73	7	Miniature Pinscher	F	Melanocytoma	Skin
74	8	Miniature Pinscher	F	Melanocytoma	Skin
75	9	Pointer	F	Melanocytoma	Skin
76	10	Giant Schnauzer	F	Melanocytoma	Skin
77	10	Giant Schnauzer	F	Melanocytoma	Skin
78	10	Giant Schnauzer	F	Melanocytoma	Skin
79	10	Rottweiler	F	Melanocytoma	Oral mucosa
80	13	Miniature Schnauzer	F	Melanocytoma	Skin
81	10	Scottish Terrier	F	Melanocytoma	Skin
82	21	English Setter	F	Melanocytoma	Eye
83	6	Yorkshire terrier	F	Melanocytoma	Skin
84	14	Yorkshire terrier	F	Melanocytoma	Skin
85	15	Yorkshire terrier	F	Melanocytoma	Skin
86	8	Miniature Pinscher	F	Melanocytoma	Skin
87	8		F	Melanocytoma	Skin
88	10		F	Melanocytoma	Skin
89	11		F	Melanocytoma	Skin
90	12		F	Melanocytoma	Skin
91			F	Melanocytoma	Skin
92			F	Melanocytoma	Skin
93	2	Dachshund	FS	Melanocytoma	Skin
94	11	Dachshund	FS	Melanocytoma	Skin
95	12	Beagle	FS	Melanocytoma	Eye
96	12	Beagle	FS	Melanocytoma	Eyelid
97	6	Brittany Spaniel	FS	Melanocytoma	Skin
98	6	Cocker Spaniel	FS	Melanocytoma	Skin
99	12	Golden retriever	FS	Melanocytoma	Eye
100	5	Mixed Breed	FS	Melanocytoma	Skin
101	7	Mixed Breed	FS	Melanocytoma	Skin
102	11	Mixed Breed	FS	Melanocytoma	Skin
103	12	Mixed Breed	FS	Melanocytoma	Skin
104		Mixed Breed	FS	Melanocytoma	Skin
105	12	Mixed Breed	FS	Melanocytoma	Lip
106	5	Mixed Breed	FS	Melanocytoma	Eye
107	13	German Shepherd	FS	Melanocytoma	Oral mucosa
108	10	Italian Greyhound	FS	Melanocytoma	Skin
109	9	Miniature Pinscher	FS	Melanocytoma	Skin
110	13	Miniature Pinscher	FS	Melanocytoma	Skin
111		Rhodesian ridgeback	FS	Melanocytoma	Skin
112	8	Giant Schnauzer	FS	Melanocytoma	Skin
113	7	Rottweiler	FS	Melanocytoma	Skin
114	9	Rottweiler	FS	Melanocytoma	Skin
115	9	Irish Setter	FS	Melanocytoma	Skin
116	10	Spinone italiano	FS	Melanocytoma	Skin
117	5	Yorkshire terrier	FS	Melanocytoma	Skin
118	10	Yorkshire terrier	FS	Melanocytoma	Skin
119	13	Yorkshire terrier	FS	Melanocytoma	Skin
120	9		FS	Melanocytoma	Skin
121	11		FS	Melanocytoma	Skin
122	11		FS	Melanocytoma	Skin
123			FS	Melanocytoma	Skin
124	6	Akita inu	M	Melanocytoma	Skin
125	10	Alaskan Malamute	M	Melanocytoma	Skin
126	2	Amstaff	M	Melanocytoma	Skin
127	8	Amstaff	M	Melanocytoma	Eyelid
128	11	Poodle	M	Melanocytoma	Skin
129	5	Dachshund	M	Melanocytoma	Skin
130	7	Dachshund	M	Melanocytoma	Skin
131	9	Dachshund	M	Melanocytoma	Skin
132	4	Dachshund	M	Melanocytoma	Lip
133	15	Dachshund	M	Melanocytoma	Lip
134	11	Dachshund	M	Melanocytoma	Oral mucosa
135	14	Dachshund	M	Melanocytoma	Oral mucosa
136	7	Beagle	M	Melanocytoma	Skin
137	6	Border Collie	M	Melanocytoma	Skin
138		French Bulldog	M	Melanocytoma	Skin
139	8	French Bulldog	M	Melanocytoma	Eye
140	6	Bernese Mountain Dog	M	Melanocytoma	Skin
141	9	Bernese Mountain Dog	M	Melanocytoma	Skin
142		Bernese Mountain Dog	M	Melanocytoma	Skin
143		Bernese Mountain Dog	M	Melanocytoma	Skin
144	4	Bernese Mountain Dog	M	Melanocytoma	Lip
145	7	Boxer	M	Melanocytoma	Skin
146	9	Boxer	M	Melanocytoma	Skin
147	12	Boxer	M	Melanocytoma	Skin
148	8	Boxer	M	Melanocytoma	Lip
149	5	Boxer	M	Melanocytoma	Eye
150	10	Boxer	M	Melanocytoma	Eyelid
151	11	Bracco Italiano	M	Melanocytoma	Skin
152	7	Brittany Spaniel	M	Melanocytoma	Skin
153	12	Chinese Crested Dog	M	Melanocytoma	Skin
154	11	Pug	M	Melanocytoma	Skin
155	9	Chow Chow	M	Melanocytoma	Oral mucosa
156	9	Cocker Spaniel	M	Melanocytoma	Skin
157	9	Cocker Spaniel	M	Melanocytoma	Skin
158	11	Cocker Spaniel	M	Melanocytoma	Skin
159	13	Cocker Spaniel	M	Melanocytoma	Skin
160	15	Cocker Spaniel	M	Melanocytoma	Skin
161		Cocker Spaniel	M	Melanocytoma	Skin
162	13	Cocker Spaniel	M	Melanocytoma	Lip
163	15	Cocker Spaniel	M	Melanocytoma	Lip
164	10	Deutscher Jagd Terrier	M	Melanocytoma	Skin
165	2	Dobermann Pinscher	M	Melanocytoma	Skin
166	4	Dobermann Pinscher	M	Melanocytoma	Skin
167	8	Dobermann Pinscher	M	Melanocytoma	Skin
168		Dobermann Pinscher	M	Melanocytoma	Skin
169	8	Dogue de Bordeaux	M	Melanocytoma	Skin
170	5	Dogue de Bordeaux	M	Melanocytoma	Eyelid
171	3	Golden retriever	M	Melanocytoma	Skin
172	9	Golden retriever	M	Melanocytoma	Skin
173	10	Golden retriever	M	Melanocytoma	Skin
174	11	Golden retriever	M	Melanocytoma	Lip
175	7	Golden retriever	M	Melanocytoma	Eye
176	10	Jack russel terrier	M	Melanocytoma	Skin
177	6	Labrador retriever	M	Melanocytoma	Skin
178	7	Labrador retriever	M	Melanocytoma	Skin
179	8	Labrador retriever	M	Melanocytoma	Skin
180	9	Labrador retriever	M	Melanocytoma	Skin
181	10	Labrador retriever	M	Melanocytoma	Skin
182		Labrador retriever	M	Melanocytoma	Skin
183		Labrador retriever	M	Melanocytoma	Skin
184	9	Labrador retriever	M	Melanocytoma	Eye
185	10	Labrador retriever	M	Melanocytoma	Oral mucosa
186	8	Lagotto Romagnolo	M	Melanocytoma	Skin
187	12	Lagotto Romagnolo	M	Melanocytoma	Eyelid
188		Maltese dog	M	Melanocytoma	Skin
189	7	Maremmano-Abruzzese Sheepdog	M	Melanocytoma	Skin
190	7	Maremmano-Abruzzese Sheepdog	M	Melanocytoma	Skin
191	4	Mixed Breed	M	Melanocytoma	Skin
192	5	Mixed Breed	M	Melanocytoma	Skin
193	5	Mixed Breed	M	Melanocytoma	Skin
194	5	Mixed Breed	M	Melanocytoma	Skin
195	5	Mixed Breed	M	Melanocytoma	Skin
196	6	Mixed Breed	M	Melanocytoma	Skin
197	7	Mixed Breed	M	Melanocytoma	Skin
198	7	Mixed Breed	M	Melanocytoma	Skin
199	7	Mixed Breed	M	Melanocytoma	Skin
200	8	Mixed Breed	M	Melanocytoma	Skin
201	8	Mixed Breed	M	Melanocytoma	Skin
202	8	Mixed Breed	M	Melanocytoma	Skin
203	8	Mixed Breed	M	Melanocytoma	Skin
204	8	Mixed Breed	M	Melanocytoma	Skin
205	8	Mixed Breed	M	Melanocytoma	Skin
206	8	Mixed Breed	M	Melanocytoma	Skin
207	8	Mixed Breed	M	Melanocytoma	Skin
208	9	Mixed Breed	M	Melanocytoma	Skin
209	9	Mixed Breed	M	Melanocytoma	Skin
210	9	Mixed Breed	M	Melanocytoma	Skin
211	9	Mixed Breed	M	Melanocytoma	Skin
212	10	Mixed Breed	M	Melanocytoma	Skin
213	10	Mixed Breed	M	Melanocytoma	Skin
214	10	Mixed Breed	M	Melanocytoma	Skin
215	10	Mixed Breed	M	Melanocytoma	Skin
216	10	Mixed Breed	M	Melanocytoma	Skin
217	12	Mixed Breed	M	Melanocytoma	Skin
218	12	Mixed Breed	M	Melanocytoma	Skin
219	12	Mixed Breed	M	Melanocytoma	Skin
220	12	Mixed Breed	M	Melanocytoma	Skin
221	12	Mixed Breed	M	Melanocytoma	Skin
222	12	Mixed Breed	M	Melanocytoma	Skin
223	12	Mixed Breed	M	Melanocytoma	Skin
224	13	Mixed Breed	M	Melanocytoma	Skin
225	13	Mixed Breed	M	Melanocytoma	Skin
226	14	Mixed Breed	M	Melanocytoma	Skin
227	14	Mixed Breed	M	Melanocytoma	Skin
228	14	Mixed Breed	M	Melanocytoma	Skin
229	14	Mixed Breed	M	Melanocytoma	Skin
230		Mixed Breed	M	Melanocytoma	Skin
231		Mixed Breed	M	Melanocytoma	Skin
232		Mixed Breed	M	Melanocytoma	Skin
233		Mixed Breed	M	Melanocytoma	Skin
234	8	Mixed Breed	M	Melanocytoma	Skin
235	12	Mixed Breed	M	Melanocytoma	Skin
236	10	Mixed Breed	M	Melanocytoma	Lip
237	11	Mixed Breed	M	Melanocytoma	Lip
238	11	Mixed Breed	M	Melanocytoma	Lip
239	15	Mixed Breed	M	Melanocytoma	Lip
240	9	Mixed Breed	M	Melanocytoma	Eye
241	12	Mixed Breed	M	Melanocytoma	Eye
242		Mixed Breed	M	Melanocytoma	Eye
243		Mixed Breed	M	Melanocytoma	Eye
244		Mixed Breed	M	Melanocytoma	Eye
245	10	Mixed Breed	M	Melanocytoma	Eyelid
246	14	Mixed Breed	M	Melanocytoma	Eyelid
247		Mixed Breed	M	Melanocytoma	Eyelid
248	8	Mixed Breed	M	Melanocytoma	Eyelid
249	8	Mixed Breed	M	Melanocytoma	Eyelid
250	9	Mixed Breed	M	Melanocytoma	Eyelid
251	10	Mixed Breed	M	Melanocytoma	Eyelid
252	5	German Shepherd	M	Melanocytoma	Skin
253	6	German Shepherd	M	Melanocytoma	Skin
254	7	German Shepherd	M	Melanocytoma	Skin
255	7	German Shepherd	M	Melanocytoma	Skin
256	8	German Shepherd	M	Melanocytoma	Skin
257	9	German Shepherd	M	Melanocytoma	Skin
258	10	German Shepherd	M	Melanocytoma	Skin
259	13	German Shepherd	M	Melanocytoma	Skin
260	11	German Shepherd	M	Melanocytoma	Skin
261	1	German Shepherd	M	Melanocytoma	Eye
262	7	German Shepherd	M	Melanocytoma	Eye
263	10	German Shepherd	M	Melanocytoma	Eye
264	4	German Shepherd	M	Melanocytoma	Eyelid
265	10	German Shepherd	M	Melanocytoma	Eyelid
266	6	Italian Greyhound	M	Melanocytoma	Eyelid
267	8	Miniature Pinscher	M	Melanocytoma	Skin
268		Miniature Pinscher	M	Melanocytoma	Skin
269	10	Pit Bull	M	Melanocytoma	Skin
270		Pointer	M	Melanocytoma	Eyelid
271	3	Rhodesian ridgeback	M	Melanocytoma	Skin
272	11	Giant Schnauzer	M	Melanocytoma	Skin
273	7	Giant Schnauzer	M	Melanocytoma	Skin
274	11	Giant Schnauzer	M	Melanocytoma	Skin
275	5	Rottweiler	M	Melanocytoma	Skin
276	8	Rottweiler	M	Melanocytoma	Skin
277	9	Rottweiler	M	Melanocytoma	Skin
278	10	Rottweiler	M	Melanocytoma	Skin
279		Rottweiler	M	Melanocytoma	Skin
280	7	Schnauzer	M	Melanocytoma	Skin
281	8	Schnauzer	M	Melanocytoma	Skin
282	9	Hunting dog	M	Melanocytoma	Skin
283	8	Italian Hunting dog	M	Melanocytoma	Skin
284	12	English Setter	M	Melanocytoma	Oral mucosa
285	12	English Setter	M	Melanocytoma	Oral mucosa
286	11	Irish Setter	M	Melanocytoma	Skin
287	10	Irish Setter	M	Melanocytoma	Oral mucosa
288	10	Irish Setter	M	Melanocytoma	Eyelid
289	6	Shar Pei	M	Melanocytoma	Skin
290	6	Shar Pei	M	Melanocytoma	Skin
291	6	Shar Pei	M	Melanocytoma	Skin
292	8	Shar Pei	M	Melanocytoma	Skin
293	13	English Springer Spaniel	M	Melanocytoma	Skin
294	7	Newfoundland dog	M	Melanocytoma	Skin
295	6	Whippet	M	Melanocytoma	Eye
296	6	Yorkshire terrier	M	Melanocytoma	Skin
297	10	Yorkshire terrier	M	Melanocytoma	Skin
298	10	Yorkshire terrier	M	Melanocytoma	Skin
299	11	Yorkshire terrier	M	Melanocytoma	Skin
300	6		M	Melanocytoma	Skin
301	7		M	Melanocytoma	Skin
302	9		M	Melanocytoma	Skin
303	12		M	Melanocytoma	Skin
304			M	Melanocytoma	Skin
305	6		M	Melanocytoma	Skin
306			M	Melanocytoma	Skin
307	10	Boxer	MC	Melanocytoma	Skin
308	13	Mixed Breed	MC	Melanocytoma	Skin
309		Mixed Breed	MC	Melanocytoma	Skin
310	7	Mixed Breed	MC	Melanocytoma	Eyelid
311	10	German Shepherd	MC	Melanocytoma	Skin
312	10	Miniature Pinscher	MC	Melanocytoma	Skin
313	5	Schnauzer	MC	Melanocytoma	Skin
314	8	Italian Hunting dog	MC	Melanocytoma	Eyelid
315	11	English Setter	MC	Melanocytoma	Eyelid
316	14	Thai Ridgeback	MC	Melanocytoma	Skin
317	5	Boxer		Melanocytoma	Skin
318		Boxer		Melanocytoma	Skin
319	8	Mixed Breed		Melanocytoma	Skin
320	10	Mixed Breed		Melanocytoma	Skin
321	12	Mixed Breed		Melanocytoma	Skin
322		Mixed Breed		Melanocytoma	Oral mucosa
323	15	Mixed Breed		Melanocytoma	Eyelid
324	9	English Setter		Melanocytoma	Skin
325		Irish Setter		Melanocytoma	Skin
326	7			Melanocytoma	Skin
327				Melanocytoma	Skin
328				Melanocytoma	Skin
329				Melanocytoma	Skin
330				Melanocytoma	Skin
331				Melanocytoma	Skin
332				Melanocytoma	Eye
333				Melanocytoma	Eyelid
334	6	Amstaff	F	Melanoma	Skin
335	12	Poodle	F	Melanoma	Oral mucosa
336	9	Basset Hound	F	Melanoma	Oral mucosa
337	9	Dachshund	F	Melanoma	Skin
338	14	Dachshund	F	Melanoma	Lip
339	14	Dachshund	F	Melanoma	Oral mucosa
340		Dachshund	F	Melanoma	Oral mucosa
341	8	Dachshund	F	Melanoma	Skin
342	11	Dachshund	F	Melanoma	Skin
343	7	Bloodhound	F	Melanoma	Eyelid
344	11	Bernese Mountain Dog	F	Melanoma	Lip
345	10	Boxer	F	Melanoma	Skin
346	12	Boxer	F	Melanoma	Skin
347		Boxer	F	Melanoma	Skin
348	8	Boxer	F	Melanoma	Oral mucosa
349	10	Boxer	F	Melanoma	Oral mucosa
350		Hound	F	Melanoma	Oral mucosa
351	14	Brittany Spaniel	F	Melanoma	Oral mucosa
352	13	Briard	F	Melanoma	Lip
353	7	German Wirehaired Pointer	F	Melanoma	Skin
354	12	German Wirehaired Pointer	F	Melanoma	Skin
355	10	Carlino	F	Melanoma	Eye
356	14	Cavalier King Charles Spaniel	F	Melanoma	Oral mucosa
357	7	Chihuahua	F	Melanoma	Skin
358	10	Chow Chow	F	Melanoma	Oral mucosa
359	11	American Cocker Spaniel	F	Melanoma	Oral mucosa
360	14	Cocker Spaniel	F	Melanoma	Lip
361	16	Cocker Spaniel	F	Melanoma	Lip
362		Cocker Spaniel	F	Melanoma	Lip
363	12	Cocker Spaniel	F	Melanoma	Oral mucosa
364	12	Cocker Spaniel	F	Melanoma	Oral mucosa
365	4	Dobermann Pinscher	F	Melanoma	Skin
366	6	Dobermann Pinscher	F	Melanoma	Skin
367	8	Dobermann Pinscher	F	Melanoma	Skin
368	12	Dobermann Pinscher	F	Melanoma	Skin
369		Dobermann Pinscher	F	Melanoma	Eyelid
370	7	Dogue de Bordeaux	F	Melanoma	Skin
371	6	Golden retriever	F	Melanoma	Oral mucosa
372	11	Golden retriever	F	Melanoma	Oral mucosa
373	12	Golden retriever	F	Melanoma	Oral mucosa
374	12	Golden retriever	F	Melanoma	Oral mucosa
375		Golden retriever	F	Melanoma	Oral mucosa
376	9	Labrador retriever	F	Melanoma	Skin
377	12	Labrador retriever	F	Melanoma	Skin	Digital
378	10	Lagotto Romagnolo	F	Melanoma	Skin
379		Lagotto Romagnolo	F	Melanoma	Oral mucosa
380	9	Maltese dog	F	Melanoma	Lip
381	9	Maremmano-Abruzzese Sheepdog	F	Melanoma	Eye
382	7	Mixed Breed	F	Melanoma	Skin
383	8	Mixed Breed	F	Melanoma	Skin
384	9	Mixed Breed	F	Melanoma	Skin
385	9	Mixed Breed	F	Melanoma	Skin
386	9	Mixed Breed	F	Melanoma	Skin
387	10	Mixed Breed	F	Melanoma	Skin
388	11	Mixed Breed	F	Melanoma	Skin
389	11	Mixed Breed	F	Melanoma	Skin
390	11	Mixed Breed	F	Melanoma	Skin
391	12	Mixed Breed	F	Melanoma	Skin
392	12	Mixed Breed	F	Melanoma	Skin
393	12	Mixed Breed	F	Melanoma	Skin
394	12	Mixed Breed	F	Melanoma	Skin
395	13	Mixed Breed	F	Melanoma	Skin
396	14	Mixed Breed	F	Melanoma	Skin
397	15	Mixed Breed	F	Melanoma	Skin
398	16	Mixed Breed	F	Melanoma	Skin
399	17	Mixed Breed	F	Melanoma	Skin
400		Mixed Breed	F	Melanoma	Skin
401	12	Mixed Breed	F	Melanoma	Skin
402	15	Mixed Breed	F	Melanoma	Skin
403	8	Mixed Breed	F	Melanoma	Lip
404	12	Mixed Breed	F	Melanoma	Lip
405	14	Mixed Breed	F	Melanoma	Lip
406	16	Mixed Breed	F	Melanoma	Lip
407	9	Mixed Breed	F	Melanoma	Eye
408	11	Mixed Breed	F	Melanoma	Eye
409	11	Mixed Breed	F	Melanoma	Eye
410	12	Mixed Breed	F	Melanoma	Eye
411	8	Mixed Breed	F	Melanoma	Oral mucosa
412	10	Mixed Breed	F	Melanoma	Oral mucosa
413	11	Mixed Breed	F	Melanoma	Oral mucosa
414	11	Mixed Breed	F	Melanoma	Oral mucosa
415	12	Mixed Breed	F	Melanoma	Oral mucosa
416	12	Mixed Breed	F	Melanoma	Oral mucosa
417	12	Mixed Breed	F	Melanoma	Oral mucosa
418	14	Mixed Breed	F	Melanoma	Oral mucosa
419	14	Mixed Breed	F	Melanoma	Oral mucosa
420	15	Mixed Breed	F	Melanoma	Oral mucosa
421	15	Mixed Breed	F	Melanoma	Oral mucosa
422	16	Mixed Breed	F	Melanoma	Oral mucosa
423	17	Mixed Breed	F	Melanoma	Oral mucosa
424	17	Mixed Breed	F	Melanoma	Oral mucosa
425	17	Mixed Breed	F	Melanoma	Oral mucosa
426		Mixed Breed	F	Melanoma	Oral mucosa
427	16	Mixed Breed	F	Melanoma	Oral mucosa
428	11	Mixed Breed	F	Melanoma	Eyelid
429	8	Mixed Breed	F	Melanoma	Eyelid
430	9	Belgian Shepherd	F	Melanoma	Oral mucosa
431	13	Belgian Shepherd	F	Melanoma	Skin
432	13	Belgian Shepherd	F	Melanoma	Lip
433	12	German Shepherd	F	Melanoma	Skin
434	8	German Shepherd	F	Melanoma	Spleen
435	10	German Shepherd	F	Melanoma	Eye
436	11	German Shepherd	F	Melanoma	Eye
437	1	German Shepherd	F	Melanoma	Eyelid
438	13	German Shepherd	F	Melanoma	Eyelid
439		Pekingese	F	Melanoma	Eyelid
440	9	Italian Greyhound	F	Melanoma	Eye
441	3	Miniature Pinscher	F	Melanoma	Skin
442	9	Miniature Pinscher	F	Melanoma	Skin
443	9	Miniature Pinscher	F	Melanoma	Skin
444	10	Miniature Pinscher	F	Melanoma	Skin
445	10	Miniature Pinscher	F	Melanoma	Skin
446	10	Miniature Pinscher	F	Melanoma	Skin
447	11	Miniature Pinscher	F	Melanoma	Skin
448	12	Miniature Pinscher	F	Melanoma	Skin
449	12	Miniature Pinscher	F	Melanoma	Skin
450		Miniature Pinscher	F	Melanoma	Skin
451	4	Austrian Pinscher	F	Melanoma	Skin
452	10	Pit Bull	F	Melanoma	Skin
453	10	Pit Bull	F	Melanoma	Skin
454	5	Giant Schnauzer	F	Melanoma	Skin
455	10	Giant Schnauzer	F	Melanoma	Skin
456	12	Giant Schnauzer	F	Melanoma	Skin
457	10	Giant Schnauzer	F	Melanoma	Skin	Digital
458	11	Giant Schnauzer	F	Melanoma	Skin	Digital
459	6	Rottweiler	F	Melanoma	Skin
460	12	Rottweiler	F	Melanoma	Skin
461	4	Rottweiler	F	Melanoma	Skin	Digital
462	6	Rottweiler	F	Melanoma	Skin	Digital
463	9	Rottweiler	F	Melanoma	Skin	Digital
464	10	Rottweiler	F	Melanoma	Skin	Digital
465	10	Rottweiler	F	Melanoma	Lip
466	13	Miniature Schnauzer	F	Melanoma	Skin
467	7	Scottish Terrier	F	Melanoma	Skin	Digital
468	9	Hunting dog	F	Melanoma	Oral mucosa
469	8	Italian Hunting dog	F	Melanoma	Oral mucosa
470	12	English Setter	F	Melanoma	Oral mucosa
471	13	English Setter	F	Melanoma	Oral mucosa
472	15	Siberian husky	F	Melanoma	Oral mucosa
473	12	English Springer Spaniel	F	Melanoma	Skin
474	12	Tibetan Spaniel	F	Melanoma	Lip
475	13	Volpino italiano	F	Melanoma	Oral mucosa
476	14	Volpino italiano	F	Melanoma	Oral mucosa
477	12	Yorkshire terrier	F	Melanoma	Skin
478	15	Yorkshire terrier	F	Melanoma	Skin
479		Yorkshire terrier	F	Melanoma	Skin
480	12	Yorkshire terrier	F	Melanoma	Oral mucosa
481	13	Yorkshire terrier	F	Melanoma	Oral mucosa
482	14	Yorkshire terrier	F	Melanoma	Oral mucosa
483	6		F	Melanoma	Skin
484	11		F	Melanoma	Skin
485	12		F	Melanoma	Skin
486	12		F	Melanoma	Skin	Digital
487	14		F	Melanoma	Lip
488	13		F	Melanoma	Eye
489	8		F	Melanoma	Oral mucosa
490	12		F	Melanoma	Oral mucosa
491	14		F	Melanoma	Oral mucosa
492	14		F	Melanoma	Oral mucosa
493	17		F	Melanoma	Oral mucosa
494	10	Dachshund	FS	Melanoma	Skin
495	14	Boxer	FS	Melanoma	Skin
496	13	German Pointer	FS	Melanoma	Oral mucosa
497	8	Carlino	FS	Melanoma	Oral mucosa
498	13	Cocker Spaniel	FS	Melanoma	Oral mucosa
499	12	Dalmatian Dog	FS	Melanoma	Skin
500	14	Dalmatian Dog	FS	Melanoma	Skin
501	12	Dalmatian Dog	FS	Melanoma	Oral mucosa
502	7	Dobermann Pinscher	FS	Melanoma	Skin
503	9	Labrador retriever	FS	Melanoma	Skin
504	12	Labrador retriever	FS	Melanoma	Oral mucosa
505	5	Mixed Breed	FS	Melanoma	Skin
506	6	Mixed Breed	FS	Melanoma	Skin
507	9	Mixed Breed	FS	Melanoma	Skin
508	9	Mixed Breed	FS	Melanoma	Skin
509	10	Mixed Breed	FS	Melanoma	Skin
510	12	Mixed Breed	FS	Melanoma	Skin
511	15	Mixed Breed	FS	Melanoma	Skin
512	15	Mixed Breed	FS	Melanoma	Skin
513	16	Mixed Breed	FS	Melanoma	Skin
514		Mixed Breed	FS	Melanoma	Skin	Digital
515	7	Mixed Breed	FS	Melanoma	Skin	Digital
516	13	Mixed Breed	FS	Melanoma	Lip
517	15	Mixed Breed	FS	Melanoma	Lip
518		Mixed Breed	FS	Melanoma	Lip
519	6	Mixed Breed	FS	Melanoma	Eye
520	11	Mixed Breed	FS	Melanoma	Oral mucosa
521	12	Mixed Breed	FS	Melanoma	Oral mucosa
522	12	Mixed Breed	FS	Melanoma	Oral mucosa
523	15	Mixed Breed	FS	Melanoma	Oral mucosa
524	16	Mixed Breed	FS	Melanoma	Oral mucosa
525	11	Mixed Breed	FS	Melanoma
526	12	German Shepherd	FS	Melanoma	Skin
527	9	Miniature Pinscher	FS	Melanoma	Skin
528	9	Rottweiler	FS	Melanoma	Skin	Digital
529	8	Rottweiler	FS	Melanoma	Lip
530	8	Rottweiler	FS	Melanoma	Vulva
531	9	Rottweiler	FS	Melanoma	Oral mucosa
532	12	English Setter	FS	Melanoma	Skin
533	11	English Setter	FS	Melanoma	Oral mucosa
534	14	Spitz	FS	Melanoma	Oral mucosa
535	12	Newfoundland dog	FS	Melanoma	Oral mucosa
536	11	Yorkshire terrier	FS	Melanoma	Skin
537	18	Yorkshire terrier	FS	Melanoma	Skin
538	8		FS	Melanoma	Skin	Digital
539			FS	Melanoma	Oral mucosa
540			FS	Melanoma	Oral mucosa
541			FS	Melanoma	Oral mucosa
542	7	Great Dane	M	Melanoma	Oral mucosa
543	10	Amstaff	M	Melanoma	Skin
544	10	Amstaff	M	Melanoma	Skin
545	13	Miniature poodle	M	Melanoma	Oral mucosa
546	14	Miniature poodle	M	Melanoma	Oral mucosa
547	14	Miniature poodle	M	Melanoma	Oral mucosa
548	14	Miniature poodle	M	Melanoma	Oral mucosa
549	14	Miniature poodle	M	Melanoma	Oral mucosa
550	14	Miniature poodle	M	Melanoma	Oral mucosa
551	15	Miniature poodle	M	Melanoma	Oral mucosa
552	14	Poodle	M	Melanoma	Oral mucosa
553	10	Basset Hound	M	Melanoma	Oral mucosa
554	9	Dachshund	M	Melanoma	Skin
555		Dachshund	M	Melanoma	Skin
556	10	Dachshund	M	Melanoma	Oral mucosa
557	12	Dachshund	M	Melanoma	Oral mucosa
558	18	Dachshund	M	Melanoma	Oral mucosa
559		Dachshund	M	Melanoma	Oral mucosa
560	10	Dachshund	M	Melanoma	Skin
561	10	Dachshund	M	Melanoma	Skin
562		Beagle	M	Melanoma	Skin
563	13	Beagle	M	Melanoma	Oral mucosa
564	14	Border Terrier	M	Melanoma	Oral mucosa
565	3	Boxer	M	Melanoma	Skin
566	10	Boxer	M	Melanoma	Skin
567	10	Boxer	M	Melanoma	Skin
568	11	Boxer	M	Melanoma	Skin
569	9	Boxer	M	Melanoma	Eye
570	10	Boxer	M	Melanoma	Eye
571	11	German Pointer	M	Melanoma	Skin	Digital
572	10	Brittany Spaniel	M	Melanoma	Eye
573	12	Brittany Spaniel	M	Melanoma	Eye
574	8	Brittany Spaniel	M	Melanoma	Eyelid
575	9	Brittany Spaniel	M	Melanoma	Eyelid
576		Brittany Spaniel	M	Melanoma	Eyelid
577	11	English Bulldog	M	Melanoma	Skin
578	9	Carlino	M	Melanoma	Oral mucosa
579		Carlino	M	Melanoma	Oral mucosa
580	11	Chow Chow	M	Melanoma	Oral mucosa
581	9	Cocker Spaniel	M	Melanoma	Skin
582	12	Cocker Spaniel	M	Melanoma	Skin	Digital
583	12	Cocker Spaniel	M	Melanoma	Lip
584		Cocker Spaniel	M	Melanoma	Lip
585	5	Cocker Spaniel	M	Melanoma	Oral mucosa
586	10	Cocker Spaniel	M	Melanoma	Oral mucosa
587	12	Cocker Spaniel	M	Melanoma	Oral mucosa
588	9	Cocker Spaniel	M	Melanoma	Eyelid
589	7	Dobermann Pinscher	M	Melanoma	Skin
590	8	Dobermann Pinscher	M	Melanoma	Skin
591	8	Dobermann Pinscher	M	Melanoma	Oral mucosa
592	8	Dogue de Bordeaux	M	Melanoma	Oral mucosa
593	11	Flat Coated Retriever	M	Melanoma	Skin
594	5	Golden retriever	M	Melanoma	Skin
595	8	Golden retriever	M	Melanoma	Skin
596	9	Golden retriever	M	Melanoma	Skin
597	9	Golden retriever	M	Melanoma	Skin
598	12	Golden retriever	M	Melanoma	Skin
599	11	Golden retriever	M	Melanoma	Skin	Digital
600	10	Golden retriever	M	Melanoma	Lip
601	10	Golden retriever	M	Melanoma	Lip
602	12	Golden retriever	M	Melanoma	Lip
603	7	Golden retriever	M	Melanoma	Oral mucosa
604	14	Golden retriever	M	Melanoma	Oral mucosa
605	14	Golden retriever	M	Melanoma	Oral mucosa
606	8	Golden retriever	M	Melanoma	Eyelid
607	5	Jack russel terrier	M	Melanoma	Lip
608	17	Jack russel terrier	M	Melanoma	Lip
609	8	Jack russel terrier	M	Melanoma	Eye
610	12	Jack russel terrier	M	Melanoma	Oral mucosa
611	13	Jack russel terrier	M	Melanoma	Oral mucosa
612	4	Labrador retriever	M	Melanoma	Skin
613	7	Labrador retriever	M	Melanoma	Skin
614	8	Labrador retriever	M	Melanoma	Skin
615	9	Labrador retriever	M	Melanoma	Skin
616	10	Labrador retriever	M	Melanoma	Skin
617	12	Labrador retriever	M	Melanoma	Skin
618	13	Labrador retriever	M	Melanoma	Skin
619	13	Labrador retriever	M	Melanoma	Skin
620	13	Labrador retriever	M	Melanoma	Skin
621	14	Labrador retriever	M	Melanoma	Skin
622		Labrador retriever	M	Melanoma	Skin
623	8	Labrador retriever	M	Melanoma	Skin	Digital
624	12	Labrador retriever	M	Melanoma	Skin	Digital
625	14	Labrador retriever	M	Melanoma	Skin	Digital
626	13	Labrador retriever	M	Melanoma	Lip
627	15	Labrador retriever	M	Melanoma	Lip
628	11	Labrador retriever	M	Melanoma	Oral mucosa
629	13	Labrador retriever	M	Melanoma	Oral mucosa
630		Labrador retriever	M	Melanoma	Oral mucosa
631	2	Mixed Breed	M	Melanoma	Skin
632	4	Mixed Breed	M	Melanoma	Skin
633	4	Mixed Breed	M	Melanoma	Skin
634	5	Mixed Breed	M	Melanoma	Skin
635	6	Mixed Breed	M	Melanoma	Skin
636	7	Mixed Breed	M	Melanoma	Skin
637	8	Mixed Breed	M	Melanoma	Skin
638	8	Mixed Breed	M	Melanoma	Skin
639	9	Mixed Breed	M	Melanoma	Skin
640	9	Mixed Breed	M	Melanoma	Skin
641	9	Mixed Breed	M	Melanoma	Skin
642	9	Mixed Breed	M	Melanoma	Skin
643	10	Mixed Breed	M	Melanoma	Skin
644	11	Mixed Breed	M	Melanoma	Skin
645	11	Mixed Breed	M	Melanoma	Skin
646	12	Mixed Breed	M	Melanoma	Skin
647	13	Mixed Breed	M	Melanoma	Skin
648	13	Mixed Breed	M	Melanoma	Skin
649	13	Mixed Breed	M	Melanoma	Skin
650	14	Mixed Breed	M	Melanoma	Skin
651	14	Mixed Breed	M	Melanoma	Skin
652	14	Mixed Breed	M	Melanoma	Skin
653	17	Mixed Breed	M	Melanoma	Skin
654		Mixed Breed	M	Melanoma	Skin
655	6	Mixed Breed	M	Melanoma	Skin
656		Mixed Breed	M	Melanoma	Skin
657	10	Mixed Breed	M	Melanoma	Skin	Digital
658		Mixed Breed	M	Melanoma	Skin	Digital
659	11	Mixed Breed	M	Melanoma	Lip
660	11	Mixed Breed	M	Melanoma	Lip
661	12	Mixed Breed	M	Melanoma	Lip
662	12	Mixed Breed	M	Melanoma	Lip
663	12	Mixed Breed	M	Melanoma	Lip
664	13	Mixed Breed	M	Melanoma	Lip
665	13	Mixed Breed	M	Melanoma	Lip
666	13	Mixed Breed	M	Melanoma	Lip
667	15	Mixed Breed	M	Melanoma	Lip
668	15	Mixed Breed	M	Melanoma	Lip
669		Mixed Breed	M	Melanoma	Lip
670		Mixed Breed	M	Melanoma	Lip
671	16	Mixed Breed	M	Melanoma	Nasal cavity
672	13	Mixed Breed	M	Melanoma	Eye
673		Mixed Breed	M	Melanoma	Eye
674	6	Mixed Breed	M	Melanoma	Oral mucosa
675	6	Mixed Breed	M	Melanoma	Oral mucosa
676	7	Mixed Breed	M	Melanoma	Oral mucosa
677	7	Mixed Breed	M	Melanoma	Oral mucosa
678	9	Mixed Breed	M	Melanoma	Oral mucosa
679	10	Mixed Breed	M	Melanoma	Oral mucosa
680	10	Mixed Breed	M	Melanoma	Oral mucosa
681	10	Mixed Breed	M	Melanoma	Oral mucosa
682	11	Mixed Breed	M	Melanoma	Oral mucosa
683	11	Mixed Breed	M	Melanoma	Oral mucosa
684	11	Mixed Breed	M	Melanoma	Oral mucosa
685	12	Mixed Breed	M	Melanoma	Oral mucosa
686	12	Mixed Breed	M	Melanoma	Oral mucosa
687	12	Mixed Breed	M	Melanoma	Oral mucosa
688	12	Mixed Breed	M	Melanoma	Oral mucosa
689	12	Mixed Breed	M	Melanoma	Oral mucosa
690	13	Mixed Breed	M	Melanoma	Oral mucosa
691	13	Mixed Breed	M	Melanoma	Oral mucosa
692	13	Mixed Breed	M	Melanoma	Oral mucosa
693	13	Mixed Breed	M	Melanoma	Oral mucosa
694	14	Mixed Breed	M	Melanoma	Oral mucosa
695	14	Mixed Breed	M	Melanoma	Oral mucosa
696	14	Mixed Breed	M	Melanoma	Oral mucosa
697	14	Mixed Breed	M	Melanoma	Oral mucosa
698	14	Mixed Breed	M	Melanoma	Oral mucosa
699	15	Mixed Breed	M	Melanoma	Oral mucosa
700	15	Mixed Breed	M	Melanoma	Oral mucosa
701	15	Mixed Breed	M	Melanoma	Oral mucosa
702	16	Mixed Breed	M	Melanoma	Oral mucosa
703		Mixed Breed	M	Melanoma	Oral mucosa
704		Mixed Breed	M	Melanoma	Oral mucosa
705		Mixed Breed	M	Melanoma	Oral mucosa
706	6	Mixed Breed	M	Melanoma	Oral mucosa
707	8	Mixed Breed	M	Melanoma	Eyelid
708	3	Belgian Shepherd	M	Melanoma	Eye
709	4.5	Bernese Mounatin Dog	M	Melanoma	Eye
710	3	German Shepherd	M	Melanoma	Skin
711	5	German Shepherd	M	Melanoma	Skin
712	9	German Shepherd	M	Melanoma	Skin
713	9	German Shepherd	M	Melanoma	Skin
714	11	German Shepherd	M	Melanoma	Skin
715	11	German Shepherd	M	Melanoma	Skin
716	12	German Shepherd	M	Melanoma	Skin
717	9	German Shepherd	M	Melanoma	Skin	Digital
718	12	German Shepherd	M	Melanoma	Lip
719	9	German Shepherd	M	Melanoma	Eye
720	12	German Shepherd	M	Melanoma	Oral mucosa
721	11	Pekingese	M	Melanoma	Oral mucosa
722	6	Miniature Pinscher	M	Melanoma	Skin
723	10	Miniature Pinscher	M	Melanoma	Skin
724	11	Miniature Pinscher	M	Melanoma	Skin
725	13	Miniature Pinscher	M	Melanoma	Skin
726	12	Miniature Pinscher	M	Melanoma	Oral mucosa
727	15	Miniature Pinscher	M	Melanoma	Oral mucosa
728	12	Pit Bull	M	Melanoma	Skin
729	13	Pit Bull	M	Melanoma	Skin
730	12	Giant Schnauzer	M	Melanoma	Skin
731	8	Giant Schnauzer	M	Melanoma	Skin	Digital
732	8	Giant Schnauzer	M	Melanoma	Skin	Digital
733	11	Giant Schnauzer	M	Melanoma	Skin	Digital
734	11	Giant Schnauzer	M	Melanoma	Oral mucosa
735	13	Giant Schnauzer	M	Melanoma	Eyelid
736	6	Rottweiler	M	Melanoma	Skin
737	8	Rottweiler	M	Melanoma	Skin
738	9	Rottweiler	M	Melanoma	Skin
739	9	Rottweiler	M	Melanoma	Skin
740	9	Rottweiler	M	Melanoma	Skin
741	8	Rottweiler	M	Melanoma	Skin	Digital
742	10	Rottweiler	M	Melanoma	Skin	Digital
743	10	Rottweiler	M	Melanoma	Skin	Digital
744	11	Rottweiler	M	Melanoma	Skin	Digital
745	13	Rottweiler	M	Melanoma	Nasal cavity
746	5	Rottweiler	M	Melanoma	Oral mucosa
747	7	Rottweiler	M	Melanoma	Oral mucosa
748	8	Rottweiler	M	Melanoma	Oral mucosa
749	8	Rottweiler	M	Melanoma	Oral mucosa
750	8	Rottweiler	M	Melanoma	Oral mucosa
751	9	Rottweiler	M	Melanoma	Oral mucosa
752	9	Rottweiler	M	Melanoma	Oral mucosa
753	8	Schnauzer	M	Melanoma	Skin
754	10	Schnauzer	M	Melanoma	Skin	Digital
755	10	Italian Hunting dog	M	Melanoma	Lip
756	6	Italian Hunting dog	M	Melanoma	Eye
757	15	English Setter	M	Melanoma	Nasal cavity
758	12	English Setter	M	Melanoma	Eye
759	7	English Setter	M	Melanoma	Oral mucosa
760	8	English Setter	M	Melanoma	Oral mucosa
761	11	English Setter	M	Melanoma	Oral mucosa
762	16	English Setter	M	Melanoma	Oral mucosa
763	9	Irish Setter	M	Melanoma	Skin
764	10	Irish Setter	M	Melanoma	Skin
765	12	Irish Setter	M	Melanoma	Skin
766	8	Shi tzu	M	Melanoma	Oral mucosa
767	13	Shi tzu	M	Melanoma	Oral mucosa
768	13	Siberian husky	M	Melanoma	Oral mucosa
769	12	German Spaniel	M	Melanoma	Oral mucosa
770	11	Weimaraner	M	Melanoma	Skin
771	16	West highland white terrier	M	Melanoma	Skin
772	16	West highland white terrier	M	Melanoma	Lip
773	12	Yorkshire terrier	M	Melanoma	Skin
774	15	Yorkshire terrier	M	Melanoma	Lip
775	13	Yorkshire terrier	M	Melanoma	Oral mucosa
776	13	Miniature Pinscher	M	Melanoma	Skin
777	13	Miniature Pinscher	M	Melanoma	Oral mucosa
778	6		M	Melanoma	Skin
779	10		M	Melanoma	Skin
780	12		M	Melanoma	Skin
781	13		M	Melanoma	Skin
782			M	Melanoma	Eye
783	7		M	Melanoma	Oral mucosa
784	7		M	Melanoma	Oral mucosa
785	8		M	Melanoma	Oral mucosa
786	11		M	Melanoma	Oral mucosa
787	13		M	Melanoma	Oral mucosa
788	14		M	Melanoma	Oral mucosa
789	15		M	Melanoma	Oral mucosa
790	15		M	Melanoma	Oral mucosa
791			M	Melanoma	Oral mucosa
792	8		M	Melanoma	Eyelid
793	13	Beagle	MC	Melanoma	Skin
794	12	American Cocker Spaniel	MC	Melanoma	Skin
795	14	Golden retriever	MC	Melanoma	Eye
796	12	Golden retriever	MC	Melanoma	Oral mucosa
797	11	Labrador retriever	MC	Melanoma	Oral mucosa
798	10	Mixed Breed	MC	Melanoma	Skin
799	10	Mixed Breed	MC	Melanoma	Skin
800	13	Mixed Breed	MC	Melanoma	Skin
801	15	Mixed Breed	MC	Melanoma	Skin
802	14	Mixed Breed	MC	Melanoma	Oral mucosa
803	15	Mixed Breed	MC	Melanoma	Oral mucosa
804	15	Mixed Breed	MC	Melanoma	Oral mucosa
805		Mixed Breed	MC	Melanoma	Oral mucosa
806	10	Pekingese	MC	Melanoma	Oral mucosa
807	14	Schnauzer	MC	Melanoma	Skin
808	12	Spitz	MC	Melanoma	Skin	Digital
809	15	West highland white terrier	MC	Melanoma	Oral mucosa
810	14		MC	Melanoma	Oral mucosa
811		Dachshund		Melanoma	Skin
812	10	Boxer		Melanoma	Skin
813		Bracco Italiano		Melanoma	Oral mucosa
814	15	Cocker Spaniel		Melanoma	Oral mucosa
815	6	Collie		Melanoma	Eye
816	12	Golden retriever		Melanoma
817	9	Labrador retriever		Melanoma	Skin	Digital
818	11	Mixed Breed		Melanoma	Skin
819	15	Mixed Breed		Melanoma	Skin
820	13	Mixed Breed		Melanoma	Oral mucosa
821	15	Mixed Breed		Melanoma	Oral mucosa
822	13	Mixed Breed		Melanoma	Eyelid
823	8	German Shepherd		Melanoma	Skin
824		German Shepherd		Melanoma	Skin
825		German Shepherd		Melanoma	Oral mucosa
826	9	German Shepherd		Melanoma	Eyelid
827	13	Hunting dog		Melanoma	Oral mucosa
828	12	Italian Hunting dog		Melanoma	Skin
829	12	English Setter		Melanoma	Skin
830		Irish Setter		Melanoma	Skin
831	12			Melanoma	Skin
832				Melanoma	Skin
833				Melanoma	Skin
834				Melanoma	Skin
835				Melanoma	Skin	Digital
836				Melanoma	Oral mucosa
837				Melanoma	Oral mucosa
838				Melanoma	Oral mucosa
839		Mixed Breed	F	Melanoma Metastasis	Lymph node
840	10	Italian Hunting dog	F	Melanoma Metastasis	Lymph node
841	12	Braque Francais	FS	Melanoma Metastasis	Lymph node
842	14	Golden retriever	M	Melanoma Metastasis	Lymph node
843	9	Maremmano-Abruzzese Sheepdog	M	Melanoma Metastasis	Lymph node
844	11	Mixed Breed	M	Melanoma Metastasis	Lymph node
845	10	Cocker Spaniel	MC	Melanoma Metastasis	Lymph node

## Sheet: Cats
CASE	AGE	BREED	SEX	DIAGNOSIS	LOCATION
1			F	Melanocytic tumor	Skin
2	9		M	Melanocytoma	Skin
3	10	DSH	FS	Melanocytoma	Skin
4	12	DSH	M	Melanocytoma	Skin
5	13	DSH	M	Melanocytoma	Skin
6		DSH	FS	Melanocytoma	Skin
7				Melanocytoma	Skin
8	2	DSH	MC	Melanoma	Eye
9	2		FS	Melanoma	Eye
10	5	DSH	M	Melanoma	Eye
11	6	DSH	F	Melanoma	Skin
12	7	DSH	F	Melanoma	Nasal cavity
13	7	DSH	M	Melanoma	Skin
14	7		F	Melanoma	Skin
15	7		M	Melanoma	Skin
16	7		MC	Melanoma	Oral mucosa
17	8	DSH	MC	Melanoma	Liver
18	8	DSH	MC	Melanoma	Oral mucosa
19	10	DSH	F	Melanoma	Skin
20	10	DSH	M	Melanoma	Oral mucosa
21	10	DSH	MC	Melanoma	Eye
22	10	DSH	MC	Melanoma	Eye
23	10		F	Melanoma	Skin
24	11		FS	Melanoma	Eye
25	12	DSH	F	Melanoma	Skin
26	12	DSH	M	Melanoma	Skin
27	12	DSH	M	Melanoma	Skin
28	12	DSH	M	Melanoma	Eye
29	12	DSH	M	Melanoma	Eye
30	12	DSH	MC	Melanoma	Eye
31	12	DSH	MC	Melanoma	Oral mucosa
32	12	Persian	M	Melanoma	Eye
33	12	Persian	M	Melanoma	Eye
34	12		F	Melanoma	Skin
35	13	DSH	FS	Melanoma	Skin
36	13	DSH	FS	Melanoma	Eye
37	13	DSH	M	Melanoma	Skin
38	13		F	Melanoma	Skin
39	13		FS	Melanoma	Skin
40	14			Melanoma	Eye
41	15	DSH	FS	Melanoma	Eye
42	15	DSH	MC	Melanoma	Skin
43	16	DSH	F	Melanoma	Skin
44	16	DSH	FS	Melanoma	Eye
45	17	DSH	FS	Melanoma	Lip
46	17		F	Melanoma	Oral mucosa
47	18	DSH	MC	Melanoma	Skin
48	19	DSH	MC	Melanoma	Skin
49		DSH	F	Melanoma	Skin
50		DSH	F	Melanoma	Oral mucosa
51		DSH	FS	Melanoma	Eye
52		DSH	M	Melanoma	Oral mucosa
53		Persian	FS	Melanoma	Eye
54			F	Melanoma	Spleen
55			FS	Melanoma	Skin
56			M	Melanoma	Eye
57			M	Melanoma	Oral mucosa
58				Melanoma	Skin
59				Melanoma	Skin
60				Melanoma	Oral mucosa
